# Supplementary material for: Therapeutic efficacy and tolerability of artemether–lumefantrine for uncomplicated Plasmodium falciparum malaria in Niger, 2020
Source: Malar J. 2024 May 13;23:144. doi: 10.1186/s12936-024-04945-8 (PMC11092133; doi:10.1186/s12936-024-04945-8)
Supplement: Supplementary file 1 — Additional file 1. Results of recrudescence versus reinfection test (PCR msp1, msp2 and glurp) of failed samples. It shows PCR corrections with the msp1, msp2 and glurp markers at the three sites. [file 12936_2024_4945_MOESM1_ESM.xlsx]

## Sheet: resultats_msp1,_msp2_et_glurp_I
	Results of recrudescence versus reinfection test (PCR msp1, msp2 and glurp) of failed samples
	Date
	2021-05-18
	SITE	IDENTIFICATION NUMBER	PCR product sizes (bp) for control, indicate band sizes or leave blank											Results /
			msp1					msp2			GLURP
			K1	MAD20	RO33			FC27	3D7/IC		N/A			Classification
	Tessaoua	J0 1	200/500	200	150						400/750			Recrudescence
	Tessaoua	J failure 1	200	200/300	150			400	700		750
	Tessaoua	J0 2	150	200	140			300/700	700		250/700			Reinfection
	Tessaoua	J failure 2	200	200	150			600	600/400/250		400/750
	Tessaoua	J0 3	200	200	130			350			400/600			Recrudescence
	Tessaoua	J failure 3	200	200	130			350	400/250		600
	Tessaoua	J0 8	400/200	250	150				400		250/750			Reinfection
	Tessaoua	J failure 8	400/200	200	140			600	350		800
	Tessaoua	J0 9	200	100	150			600	400		700			Reinfection
	Tessaoua	J failure 9	200/150	200	130			400	500/400		780
	Tessaoua	J0 20	200/400	300	150			350	400		400			Reinfection
	Tessaoua	J failure 20	200/400	200	140			300	400		700
	Tessaoua	J0 29	200/500	200	140				350		650			Reinfection
	Tessaoua	J failure 29		200	150			350	250/400		750
	Tessaoua	J0 30	210/150	200	150			300	400		450/ 600			Reinfection
	Tessaoua	J failure 30	200	200	130			350	400		750
	Tessaoua	J0 33	200	200	150			400	300		450			Reinfection
	Tessaoua	J failure 33	200	200	130			350	200/300/500		700
	Tessaoua	J0 35	200/150	200	140			350/400	700		300/400			Reinfection
	Tessaoua	J failure 35	200/150	200/300	150			400/250	200		750
	Tessaoua	J0 38	150/400	200	130			500						Reinfection
	Tessaoua	J failure 38	200	200/300	150			250	180		600
	Tessaoua	J0 43	200/150	200	140			250	300		450/650			Reinfection
	Tessaoua	J failure 43	200/150	200/300	140			350	200		700
	Tessaoua	J0 52	200	200	140				300		800			Reinfection
	Tessaoua	J failure 52	150/350	200/300	130			350	250		650
	Tessaoua	J0 57	200	250	140			350	400		700			Reinfection
	Tessaoua	J failure 57	200	300/200	150			400	300		400
	Tessaoua	J0 58	200	200	140			450	300		400/750			Reinfection
	Tessaoua	J failure 58	200/500	200	130			450	400		700
	Tessaoua	J0 62	200/500	200	150			450	400		600			Reinfection
	Tessaoua	J failure 62	200/300	220	150			500	300		450
	Tessaoua	J0 68	210	250	140			450			650			Reinfection
	Tessaoua	J failure 68	210/150	220	140			450	450
	Tessaoua	J0 74	210	200	150			450	300		750			Reinfection
	Tessaoua	J failure 74	210/150	210	150			500	300		250/600
	Tessaoua	J0 77	210	210	130			450			650			Reinfection
	Tessaoua	J failure 77	200/500	200	140				300		750
	Tessaoua	J0 78	210/150	210	140			450			650			Reinfection
	Tessaoua	J failure 78	220/400	220	150			450/280	300		400
	Tessaoua	J0 82	200/500	200	150						250/700			Recrudescense
	Tessaoua	Jfailure 82	200	200	150			500	250/300		250/400/700
	Tessaoua	J0 86	200	210	140				300		600			Reinfection
	Tessaoua	J failure 86	210/500	210	150			45O	250		400
	Tessaoua	J0 88	150/400	200	140			450	250		700			Reinfection
	Tessaoua	J failure 88	200/400	200	130				200		250/450
	Tessaoua	J0 90	200/400	200	140			500			450			Recrudescense
	Tessaoua	J failure 90	200/400	200	140			500	250		250/450
	Gaya	J0 76	150/200	200	140			400	300		400/750			Recrudescense
	Gaya	J failure 76	150/200		140			400	300		750
	Gaya	J0 92	200/400	150	150			650	300/600		700			Reinfection
	Gaya	J failure 92	200/400	150	130			500/350	700
	Agadez	J0 35	150/200	150	140				300/200		750			Recrudescense
	Agadez	J failure 35	150/200	150	140			600	300/200
	Agadez	J0 39	200/400	200	150			400	600		250/400			Reinfection
	Agadez	J failure 39	200/400		150			350	500		700
	Agadez	J0 42	150/200		140			450	300		250/650			Reinfection
	Agadez	J failure 42	150/200	200/400	150				300		450
	Agadez	J0 87	200/400	200	150			250/450	250/400		250/400			Recrudescense
	Agadez	J failure 87	200/400	200	150			450	250/400		350/400
